# Supplementary material for: Enhancement of Repeat-Mediated Deletion Rearrangement Induced by Particle Irradiation in a RecA-Dependent Manner in Escherichia coli
Source: Biology (Basel). 2023 Nov 7;12(11):1406. doi: 10.3390/biology12111406 (PMC10669199; doi:10.3390/biology12111406)
Supplement: Supplementary file 1 [file biology-12-01406-s001.zip]

Archive with 3 entries (3 files):
- Supplementary table/Supplementary Table S1.xlsx
- Supplementary table/Supplementary Table S2.xlsx
- Supplementary table/Supplementary Table S3.xlsx
