# Supplementary material for: Enhancement of Repeat-Mediated Deletion Rearrangement Induced by Particle Irradiation in a RecA-Dependent Manner in Escherichia coli
Source: Biology (Basel). 2023 Nov 7;12(11):1406. doi: 10.3390/biology12111406 (PMC10669199; doi:10.3390/biology12111406)
Supplement: Supplementary file 1 [file biology-12-01406-s001.zip › Supplementary table/Supplementary Table S1.xlsx]

## Sheet: Sheet1
Supplementary Table S1. The plasmids used in this study
Plasmids	Characteristics
pRedCas9	Plasmid for Cas9 expression, replacing the constitute promoter with ara inducible promoter, λ-Red recombinase gene, Kan	Bi Lab
psgRNA	Plasmid for gRNA expression, 44-bp sequence of the amp gene, Apr	Bi Lab
plasgRNA	Derived from psgRNA targeting the lacZ gene, the amp gene flanked with genomic homologous sequences, Apr	This study
pmlsgRNA	Derived from psgRNA targeting the mhpR gene, the LacI gene flanked with genomic homologous sequences, Apr	This study
prasgRNA	Derived from psgRNA targeting the recA gene, Apr	This study
prbsgRNA	Derived from psgRNA targeting the recB gene, Apr	This study
ph1sgRNA	Derived from psgRNA, 213-bp of lacI gene, Apr	This study
ph2sgRNA	Derived from psgRNA, 159-bp of lacI gene, Apr	This study
ph3sgRNA	Derived from psgRNA, 268-bp of lacI gene, Apr	This study
ph4sgRNA	Derived from psgRNA, 1213-bp of lacI gene, Apr	This study
