# Supplementary material for: Enhancement of Repeat-Mediated Deletion Rearrangement Induced by Particle Irradiation in a RecA-Dependent Manner in Escherichia coli
Source: Biology (Basel). 2023 Nov 7;12(11):1406. doi: 10.3390/biology12111406 (PMC10669199; doi:10.3390/biology12111406)
Supplement: Supplementary file 1 [file biology-12-01406-s001.zip › Supplementary table/Supplementary Table S2.xlsx]

## Sheet: Sheet1
Supplementary Table S2. PCR primers used in this study
Plasmid construction
Primer names	Primer sequences	annealing temperature (℃)
amp-F	5'-TTACCAATGCTTAATCAGTGAGGCACC-3'	58.1
amp-R	5'-ATGAGTATTCAACATTTCCGTGTCGCCC-3'	57.7
amplh-F	5'-AAATGTGAGCGAGTAACAACC-3'	56.2
amplh-R	5'-GCTGGCGTAATAGCGAAG-3'	55.8
amprh-F	5'-AGCTGTTTCCTGTGTGAAATTG-3'	57.1
amprh-R	5'-TGGGATACGACGATACCG-3'	55.4
amp-F:a	5'-CTTCGCTATTACGCCAGCTTACCAATGCTTAATCAGTGAGGCACC-3'	68.1
amp-R:a	5'-CTGGATGTCAGGGTGTTGTATGAGTATTCAACATTTCCGTGTCGCCC-3'	70.3
amplh-R:a	5'-CACTGATTAAGCATTGGTAAGCTGGCGTAATAGCGAAG-3'	67.1
amprh-F:a	5'-CGGAAATGTTGAATACTCATAGCTGTTTCCTGTGTGAAATTG-3'	68.6
lacI-F	5'-TAGCTGTTTCCTGTGTG-3'	55.2
lacI-R	5'-TCGCAGGCTATTCTGGTGGC-3'	56.1
lacIlh-F	5'-ATTCAGACAGCCAATCACCC-3'	55.1
lacllh-R	5'-TTTCAGCCGCTTATCCTTTC-3'	54.9
lacIrh-F	5'-ACAACACCCTGACATCCAG-3'	56.2
laclrh-R	5'-TGAATAAAGGCGTTACGGC-3'	54.2
lacI-F:a	5'-GAAAGGATAAGCGGCTGAAATAGCTGTTTCCTGTGTG-3'	67.5
lacI-R:a	5'-CTGGATGTCAGGGTGTTGTTCGCAGGCTATTCTGGTGGC-3'	68.2
lacIlh-R:a	5'-GCCACCAGAATAGCCTGCGATTTCAGCCGCTTATCCTTTC-3'	69.3
lacIrh-F:a	5'-GCCACCAGAATAGCCTGCGAACAACACCCTGACATCCAG-3'	66.3
psgRNA1-F	5'-TGCAAACCCTCACTGATCCGGC-3'	58.2
PsgRNA2-R	5'-ACTGCGGGTCAAGGATCTGGATTTC-3'	60.3
psgRNA2-F	5'-GTTTTAGAGCTAGAAATAGCAAGTTAAAATAAGGC-3'	63.6
PsgRNA1-R	5'-GCTAAGATCTGACTCCATAACAGAGTAC-3'	61.1
amplh-F:a	5'-CACACCAGGTCTCACAGTAAATGTGAGCGAGTAACAACCCGTCGG-3'	67.8
amprh-R:a	5'-CACACCAGGTCTCAATGGGATACGACGATACCGAAGACAGC-3'	68.2
psgRNA1-F:aa	5'-CACACCAGGTCTCACCATGCAAACCCTCACTGATCCGGC-3'	69.2
PsgRNA1-R:aa	5'-CACACCAGGTCTCACGGATTCACTGGCCAGATCTGACTCCATAACAGAGTACTCGCC-3'	69.5
psgRNA2-F:aa	5'-CACACCAGGTCTCATCCGTAATCAGTTTTAGAGCTAGAAATAGCAAGTTAAAATAAGGC-3'	69.3
PsgRNA2-R:a	5'-CACACCAGGTCTCAACTGCGGGTCAAGGATCTGG-3'	66.2
lacIlh-F:a	5'-CCAGGTCTCACAGTATTCAGACAGCCAATCACCCGTTGTTCACTGC-3'	67.7
lacIrh-R:a	5'-CCAGGTCTCAGCATGAATAAAGGCGTTACGGCGCGGC-3'	64.2
psgRNA1-F:la	5'-CCAGGTCTCAATGCAAACCCTCACTGATCCGGC-3'	65.1
PsgRNA1-R:la	5'-CCAGGTCTCAGTTGATGCAATGAGATCTGACTCCATAACAGAGTACTCGCC-3'	70.6
psgRNA2-F:la	5'-CCAGGTCTCACAACATCCAGCGGTTTTAGAGCTAGAAATAGCAAGTTAAAATAAGGC-3'	69.6
PsgRNA2-R:la	5'-CCAGGTCTCAACTGCGGGTCAAGGATCTGG-3'	62.5
prsgRNA2-F:rB	5'-ATAGAGCGCCGCAATCGTAAGTTTTAGAGCTAGAAATAGCAAGTTAAAATAAGGC-3'	67.9
prsgRNA2-R:rB	5'-TTACGATTGCGGCGCTCTATGCTAAGATCTGACTCCATAACAGAGTAC-3'	68.3
prsgRNA2-F:rA	5'-CGAAAACAAACAGAAAGCGTGTTTTAGAGCTAGAAATAGCAAGTTAAAATAAGGC-3'	69.1
prsgRNA2-R:rA	5'-ACGCTTTCTGTTTGTTTTCGGCTAAGATCTGACTCCATAACAGAGTAC-3'	67.9
ph1sgRNA-LF	5'-GAAATCCAGATCCTTGACCCGCAGTCAGGGTGGTGAATGTGAAAC-3'	67.8
ph1sgRNA-LR	5'-GCCGGATCAGTGAGGGTTTGCAGCAACGCCAATCAGCAAC-3'	66.2
ph1sgRNA-F	5'-GTTGCTGATTGGCGTTGCTGCAAACCCTCACTGATCCGGC-3'	66.3
ph1sgRNA-R	5'-GTTTCACATTCACCACCCTGACTGCGGGTCAAGGATCTGGATTTC-3'	67.4
ph2sgRNA-LF	5'-GAAATCCAGATCCTTGACCCGCAGTTTTGCTGGTGACCCAATG-3'	66.8
ph2sgRNA-LR	5'-GCCGGATCAGTGAGGGTTTGCAATGACCAGGATGCCATTG-3'	67.9
ph2sgRNA-F	5'-CAATGGCATCCTGGTCATTGCAAACCCTCACTGATCCGGC-3'	66.5
ph2sgRNA-R	5'-CATTGGGTCACCAGCAAAACTGCGGGTCAAGGATCTGGATTTC-3'	65.2
ph3sgRNA-LF	5'-GAAATCCAGATCCTTGACCCGCAGTCGCTCACTGCCCGCTTTCCAGTCGGGAAAC-3'	68.9
ph3sgRNA-LR	5'-GCCGGATCAGTGAGGGTTTGCACGACGATACCGAAGACAGC-3'	64.2
ph3sgRNA-F	5'-GCTGTCTTCGGTATCGTCGTGCAAACCCTCACTGATCCGGC-3'	63.2
ph3sgRNA-R	5'-GTTTCCCGACTGGAAAGCGGGCAGTGAGCGACTGCGGGTCAAGGATCTGGATTTC-3'	68.3
ph4sgRNA-LF	5'-GAAATCCAGATCCTTGACCCGCAGTCGCTCACTGCCCGCTTTCCAGTCGGGAAAC-3'	67.9
ph4sgRNA-LR	5'-TCGCAGGCTATTCTGGTGGCGCCGGATCAGTGAGGGTTTGCA-3'	62.1
ph4sgRNA-F	5'-GCTGTCTTCGGTATCGTCGTGCAAACCCTCACTGATCCGGC-3'	63.6
ph4sgRNA-R	5'-GCCACCAGAATAGCCTGCGATGCAAACCCTCACTGATCCGGC-3'	62.1
Examination of mutation spectrum of the lacO and lacIgenes
Primer names	Primer sequences
spacer-F	5'-CAGACAGCCAATCACCCGTTGTTCACTG-3'	61.2
mhpR-R	5'-GACCTGCGGCTGAATAAAGGCGTTACGG-3'	59.7
lacZ-F	5'-GAGCGAGTAACAACCCGTCGGATTCTCC-3'	58.3
mhpR-R	5'-GACCTGCGGCTGAATAAAGGCGTTACGG-3'	58.9
Note: lh, left homologous arm; rh, right homologous arm; a, adaptor; aa, amp-related adaptor; la, lacI-related adaptor; rB,recB-related adaptor; NS non-specific primer.
