# Supplementary material for: Enhancement of Repeat-Mediated Deletion Rearrangement Induced by Particle Irradiation in a RecA-Dependent Manner in Escherichia coli
Source: Biology (Basel). 2023 Nov 7;12(11):1406. doi: 10.3390/biology12111406 (PMC10669199; doi:10.3390/biology12111406)
Supplement: Supplementary file 1 [file biology-12-01406-s001.zip › Supplementary table/Supplementary Table S3.xlsx]

## Sheet: Sheet1
Supplementary Table S3.The type I mutation spectrum of the lacO and two lacI genes in Amp resistance (AmpR) clones.“→” represents substitution; “+” represents insertion; “−” represents deletion.
The type I mutation spectrum of the lacO and lacI genes in Amp resistance (AmpR) clones collected from 0 Gy group.
	lacO		lacI-I		lacI-II																																lacO		lacI-I		lacI-II
No.	site	mutation	site	mutation	site	mutation																															site	mutation	site	mutation	site	mutation
1	+4	C→T	-	-	-	-
2	+4	C→T	-	-	-	-				+
3	+4	C→T	-	-	-	-
4	+4	C→T	-	-	-	-
5	+4	C→T	-	-	-	-
6	+4	C→T	-	-	-	-
7	+4	C→T	-	-	-	-
8	+4	C→T	-	-	-	-
9	+4	C→T	-	-	-	-
10	+4	C→T	-	-	-	-
11	+4	C→T	-	-	-	-
12	+4	C→T	-	-	-	-
13	+4	C→T	-	-	-	-
14	+4	C→T	-	-	-	-
15	+4	C→A	-	-	-	-
16	+4	C→T	-	-	-	-
17	+4	C→T	-	-	-	-
18	+4	C→G	-	-	-	-
19	+4	C→T	-	-	-	-
20	+4	C→T	-	-	-	-
21	+4	C→T	-	-	-	-
22	+4	C→T	-	-	-	-
23	+4	C→T	-	-	-	-
24	+4	C→T	-	-	-	-
25	+4	C→T	-	-	-	-
26	+4	C→T	-	-	-	-
27	+4	C→T	-	-	-	-
28	+4	C→T	-	-	-	-
29	+4	C→T	-	-	-	-
30	+4	C→T	-	-	-	-
31	+4	C→T	-	-	-	-
32	+4	C→T	-	-	-	-
33	+4	C→T	-	-	-	-
34	+4	C→T	-	-	-	-
35	+4	C→T	-	-	-	-
36	+4	C→T	-	-	-	-
37	+4	C→T	-	-	-	-
38	+4	C→T	-	-	-	-
39	+4	C→T	-	-	-	-
40	+4	C→T	-	-	-	-
41	+4	C→T	-	-	-	-
42	+4	C→T	-	-	-	-
43	+4	C→G	-	-	-	-
44	+4	C→T	-	-	-	-
45	+4	C→T	-	-	-	-
46	+4	C→T	-	-	-	-
47	+4	C→G	-	-	-	-
48	+4	C→T	-	-	-	-
49	+4	C→T	-	-	-	-
50	+4	C→T	-	-	-	-
51	+4	C→T	-	-	-	-
52	+4	C→T	-	-	-	-
53	+4	C→T	-	-	-	-
54	+4	C→G	-	-	-	-
55	+4	C→T	-	-	-	-
56	+4	C→G	-	-	-	-
57	+4	C→T	-	-	-	-
58	+4	C→T	-	-	-	-
59	+4	C→T	-	-	-	-
60	+4	C→G	-	-	-	-
61	+4	C→T	-	-	-	-
62	+8	C→A	-	-	-	-
63	+9	C→A	-	-	-	-
64	+9	C→A	-	-	-	-
65	+9	G→T	-	-	-	-
66	+9	G→A	-	-	-	-
67	+9	G→A	-	-	-	-
68	+9	C→T	-	-	-	-
69	+9	G→A	-	-	-	-
70	+9	G→A	-	-	-	-
71	+10	C→T	-	-	-	-
72	+10	C→T	-	-	-	-
73	+10	C→T	-	-	-	-
74	+10	C→T	-	-	-	-
75	+10	C→T	-	-	-	-
76	+10	C→T	-	-	-	-
77	+10	C→T	-	-	-	-
78	+10	C→T	-	-	-	-
79	+10	C→T	-	-	-	-
80	+10	C→T	-	-	-	-
81	+10	C→T	-	-	-	-
82	+10	C→T	-	-	-	-
83	+10	C→T	-	-	-	-
84	+10	C→T	-	-	-	-
85	+10	C→T	-	-	-	-
86	+10	C→T	-	-	-	-
87	+10	C→T	-	-	-	-
88	+10	C→T	-	-	-	-
89	+10	C→T	-	-	-	-
90	+10	C→A	-	-	-	-
91	+16	G→A	-	-	-	-
92	-	-	+576	G+	+576	G+
93	-	-	+652	C→A	+652	C→A
94	-	-	+957	G→T	+957	G→T
The type I mutation spectrum of the lacO and lacI genes in Amp resistance (AmpR) clones collected from 100 Gy proton irradiation group.
	lacO		lacI-I		lacI-II
No.	site	mutation	site	mutation	site	mutation
1	+4	C→G	-	-	-	-
2	+4	C→T	-	-	-	-
3	+4	C→T	-	-	-	-
4	+4	C→T	-	-	-	-
5	+4	C→T	-	-	-	-
6	+4	C→T	-	-	-	-
7	+4	C→T	-	-	-	-
8	+4	C→T	-	-	-	-
9	+4	C→T	-	-	-	-
10	+4	C→T	-	-	-	-
11	+4	C→T	-	-	-	-
12	+4	C→T	-	-	-	-
13	+4	C→T	-	-	-	-
14	+4	C→T	-	-	-	-
15	+4	C→T	-	-	-	-
16	+4	C→T	-	-	-	-
17	+4	C→T	-	-	-	-
18	+4	C→T	-	-	-	-
19	+4	C→T	-	-	-	-
20	+4	C→T	-	-	-	-
21	+4	C→G	-	-	-	-
22	+4	C→T	-	-	-	-
23	+4	C→T	-	-	-	-
24	+4	C→T	-	-	-	-
25	+4	C→T	-	-	-	-
26	+4	C→T	-	-	-	-
27	+4	C→T	-	-	-	-
28	+4	C→T	-	-	-	-
29	+4	C→T	-	-	-	-
30	+4	C→T	-	-	-	-
31	+4	C→T	-	-	-	-
32	+4	C→T	-	-	-	-
33	+4	C→T	-	-	-	-
34	+4	C→G	-	-	-	-
35	+4	C→G	-	-	-	-
36	+4	C→G	-	-	-	-
37	+4	C→T	-	-	-	-
38	+4	C→T	-	-	-	-
39	+4	C→G	-	-	-	-
40	+4	C→T	-	-	-	-
41	+4	C→T	-	-	-	-
42	+4	C→T	-	-	-	-
43	+4	C→T	-	-	-	-
44	+4	C→T	-	-	-	-
45	+4	C→G	-	-	-	-
46	+4	C→G	-	-	-	-
47	+4	C→G	-	-	-	-
48	+4	C→G	-	-	-	-
49	+5	A→G	-	-	-	-
50	+8	C→A	-	-	-	-
51	+8	C→A	-	-	-	-
52	+8	C→A	-	-	-	-
53	+8	C→A	-	-	-	-
54	+9	C→T	-	-	-	-
55	+9	G→A	-	-	-	-
56	+9	G→T	-	-	-	-
57	+9	G→T	-	-	-	-
58	+10	C→T	-	-	-	-
59	-	-	+575	T+	+575	T+
60	-	-	+599	C+	+599	C+
61	-	-	+603	GCCA-	+603	GCCA-
62	-	-	+628	T+	+628	T+
63	-	-	+649	C+	+649	C+
64	-	-	+678	A+	+678	A+
65	-	-	+726	G→T	+726	G→T
66	-	-	+738	C→A	+738	C→A
The type I mutation spectrum of the lacO and lacI genes in Amp resistance (AmpR) clones collected from 100 Gycarbon irradiation group.
	lacO		lacI-I		lacI-II
No.	site	mutation	site	mutation	site	mutation
1	+4	C→T	-	-	-	-
2	+4	C→T	-	-	-	-
3	+4	C→T	-	-	-	-
4	+4	C→T	-	-	-	-
5	+4	C→T	-	-	-	-
6	+4	C→T	-	-	-	-
7	+4	C→T	-	-	-	-
8	+4	C→T	-	-	-	-
9	+4	C→T	-	-	-	-
10	+4	C→T	-	-	-	-
11	+4	C→T	-	-	-	-
12	+4	C→T	-	-	-	-
13	+4	C→T	-	-	-	-
14	+4	C→T	-	-	-	-
15	+4	C→T	-	-	-	-
16	+4	C→T	-	-	-	-
17	+4	C→T	-	-	-	-
18	+4	C→T	-	-	-	-
19	+4	C→T	-	-	-	-
20	+4	C→T	-	-	-	-
21	+4	C→T	-	-	-	-
22	+4	C→T	-	-	-	-
23	+4	C→T	-	-	-	-
24	+4	C→T	-	-	-	-
25	+4	C→T	-	-	-	-
26	+4	C→T	-	-	-	-
27	+4	C→T	-	-	-	-
28	+4	C→T	-	-	-	-
29	+4	C→T	-	-	-	-
30	+5	A→G	-	-	-	-
31	+5	A→G	-	-	-	-
32	+9	G→A	-	-	-	-
33	+9	G→T	-	-	-	-
34	+10	C→A	-	-	-	-
35	+10	C→T	-	-	-	-
36	+19	A→T	-	-	-	-
37	-	-	+687	G+	+687	G+
38	-	-	+707	C+	+707	C+
39	-	-	+749	C→A	+749	C→A
40	-	-	+758	201bp-	+758	201bp−
41	-	-	+759	T→A	+759	T→A
42	-	-	+858	T→G	+858	T→G
43	-	-	+859	GT→AA	+859	GT→AA
44	-	-	+920	G→A	+920	G→A
45	-	-	+922	G→A	+922	G→A
46	-	-	+928	C→A	+928	C→A
47	-	-	+960	C→A	+960	C→A
48	-	-	+970	A→T	+970	A→T
49	-	-	+988	G+	+988	G+
50	-	-	+1006	G→T	+1006	G→T
